# Supplementary material for: 2-For-1 offer: Bradysia polonica (Lengersdorf, 1929) and Bradysia spinidensa Hondru, 1968, stat. res. (Diptera, Sciaridae)
Source: Biodivers Data J. 2025 Dec 26;13:e171689. doi: 10.3897/BDJ.13.e171689 (PMC12759569; doi:10.3897/BDJ.13.e171689)
Supplement: XML Treatment for Bradysia polonica [file BDJ.13.e171689-treatment1.xml]

<!DOCTYPE tp:taxon-treatment
  PUBLIC "-//TaxonX//DTD Taxonomic Treatment Publishing DTD v0 20100105//EN" "tax-treatment-NSO.dtd">
<tp:taxon-treatment xmlns:tp="http://www.plazi.org/taxpub"><tp:treatment-meta><mixed-citation publication-type="journal"><person-group><name><surname>Canty</surname><given-names>Roy J</given-names></name><name><surname>Rudzinski</surname><given-names>Hans-Georg</given-names></name><name><surname>Wanke</surname><given-names>Dominic</given-names></name><name><surname>Whitmore</surname><given-names>Daniel</given-names></name></person-group><article-title>2-For-1 offer: <italic><tp:taxon-name><tp:taxon-name-part taxon-name-part-type="genus" reg="Bradysia">Bradysia</tp:taxon-name-part> <tp:taxon-name-part taxon-name-part-type="species" reg="polonica">polonica</tp:taxon-name-part></tp:taxon-name></italic> (Lengersdorf, 1929) and <italic><tp:taxon-name><tp:taxon-name-part taxon-name-part-type="genus" reg="Bradysia">Bradysia</tp:taxon-name-part> <tp:taxon-name-part taxon-name-part-type="species" reg="spinidensa">spinidensa</tp:taxon-name-part></tp:taxon-name></italic> Hondru, 1968, stat. res. (<tp:taxon-name><tp:taxon-name-part taxon-name-part-type="order">Diptera</tp:taxon-name-part></tp:taxon-name>, <tp:taxon-name><tp:taxon-name-part taxon-name-part-type="family">Sciaridae</tp:taxon-name-part></tp:taxon-name>)</article-title><source>Biodivers Data J</source><day>26</day><month>12</month><year>2025</year><volume>13</volume><pub-id pub-id-type="doi">10.3897/BDJ.13.e171689</pub-id></mixed-citation></tp:treatment-meta><tp:nomenclature><tp:taxon-name><object-id xmlns:xlink="http://www.w3.org/1999/xlink" content-type="arpha" xlink:type="simple">0BCA08DE-798F-5D00-9511-F8545ABDF743</object-id><tp:taxon-name-part taxon-name-part-type="genus">Bradysia</tp:taxon-name-part> <tp:taxon-name-part taxon-name-part-type="species">polonica</tp:taxon-name-part></tp:taxon-name></tp:nomenclature><tp:treatment-sec sec-type="Description"><title>Description</title><p><underline>Containing:</underline> <italic><tp:taxon-name><tp:taxon-name-part taxon-name-part-type="genus" reg="Bradysia">Bradysia</tp:taxon-name-part> <tp:taxon-name-part taxon-name-part-type="species" reg="malitiosa">malitiosa</tp:taxon-name-part></tp:taxon-name></italic> Rudzinski, 1996, <italic><tp:taxon-name><tp:taxon-name-part taxon-name-part-type="genus" reg="Bradysia">Bradysia</tp:taxon-name-part> <tp:taxon-name-part taxon-name-part-type="species" reg="polonica">polonica</tp:taxon-name-part></tp:taxon-name></italic> (Lengersdorf, 1929), <italic><tp:taxon-name><tp:taxon-name-part taxon-name-part-type="genus" reg="Bradysia">Bradysia</tp:taxon-name-part> <tp:taxon-name-part taxon-name-part-type="species" reg="pseudopolonica">pseudopolonica</tp:taxon-name-part></tp:taxon-name></italic> Mohrig &amp; Röschmann, 1994, and <italic><tp:taxon-name><tp:taxon-name-part taxon-name-part-type="genus" reg="Bradysia">Bradysia</tp:taxon-name-part> <tp:taxon-name-part taxon-name-part-type="species" reg="rubrascuta">rubrascuta</tp:taxon-name-part></tp:taxon-name></italic> Mohrig &amp; Mamaev, 1989 (<xref ref-type="bibr" rid="B13387689">Rudzinski 1996</xref>).</p><p>According to <xref ref-type="bibr" rid="B13387551">Menzel and Mohrig (2000)</xref>, species in the <italic><tp:taxon-name><tp:taxon-name-part taxon-name-part-type="genus" reg="Bradysia">B.</tp:taxon-name-part> <tp:taxon-name-part taxon-name-part-type="species" reg="polonica">polonica</tp:taxon-name-part></tp:taxon-name></italic> group are characterised by the following morphological character states: Antenna base uniformly dark; basal parts rough (without transversely wrinkled surface structure and without sensilla); neck parts uniformly coloured; sensilla field on the basal palpal segment simple and without borders (only sometimes finely bordered); 2nd palpal segment with a distinct, somewhat elongated outer bristle; abdomen finely and sparsely haired; scutellum with 2 strong, long marginal bristles; mesonotum finely and sparsely haired, strong marginal bristles present; fore tibia with spines among the basal bristles; inner-apex of fore-tibia with single-row bristle comb and coarse-bristled spot; single-row bristle comb narrow and with a basal ridge (at most 1/2 times as wide as the width of the tibia tip); claws untoothed; vein R<sub>1</sub> short, converging into vein C, clearly or far before the m-fork base; vein R<sub>5</sub> apically with one-sided dorsal macrotrichia (rarely also with 1 to 3 ventral macrotrichia in the anterior half); ventral inner sides of valves of hypopygium V-shaped, emarginated; ventral genital base with a central basal lobe (this is relatively broad, only covered with strong marginal bristles and strongly sclerotized); basal lobe arising close to 9th tergite and overlapping the inner edge of the valves; inner edges of valves relatively short-haired; stylus compact and clearly thickened; stylus tip roundish and without a tooth (at most subapically with 1 to 2 strong, tooth-shaped curved spines on upright high bases); tip hairs of styli coarse and sparse; inner side of stylus quite deeply emarginated to the middle; ventral stylus margin with several strong (often additionally with fine-hyaline and sometimes also long curved) spines; genital plate broad and weakly sclerotised; tip of genital plate broadly rounded; basal processes relatively short and not noticeably thickened; dentate field small and circular, with rather fine and single-pointed teeth; aedeagus short and slender, with a weak, short-conical base.</p></tp:treatment-sec><ref-list><ref id="B13387689"><element-citation xmlns:xlink="http://www.w3.org/1999/xlink" publication-type="article" xlink:type="simple"><person-group person-group-type="author"><name name-style="western"><surname>Rudzinski</surname><given-names>H G</given-names></name></person-group><year>1996</year><article-title>Neue Trauermückenfunde aus der Türkei (<tp:taxon-name><tp:taxon-name-part taxon-name-part-type="order">Diptera</tp:taxon-name-part></tp:taxon-name>: <tp:taxon-name><tp:taxon-name-part taxon-name-part-type="family">Sciaridae</tp:taxon-name-part></tp:taxon-name>)</article-title><source>Entomologische Zeitschrift</source><volume>106</volume><fpage>108</fpage><lpage>116</lpage></element-citation></ref><ref id="B13387551"><element-citation xmlns:xlink="http://www.w3.org/1999/xlink" publication-type="article" xlink:type="simple"><person-group person-group-type="author"><name name-style="western"><surname>Menzel</surname><given-names>F</given-names></name><name name-style="western"><surname>Mohrig</surname><given-names>W</given-names></name></person-group><year>2000</year><article-title>Revision der paläarktischen Trauermücken (<tp:taxon-name><tp:taxon-name-part taxon-name-part-type="order">Diptera</tp:taxon-name-part></tp:taxon-name>: <tp:taxon-name><tp:taxon-name-part taxon-name-part-type="family">Sciaridae</tp:taxon-name-part></tp:taxon-name>)</article-title><source>Studia Dipterologica, Supplement</source><volume>6</volume><fpage>1</fpage><lpage>761</lpage></element-citation></ref></ref-list></tp:taxon-treatment>
