# Supplementary material for: 2-For-1 offer: Bradysia polonica (Lengersdorf, 1929) and Bradysia spinidensa Hondru, 1968, stat. res. (Diptera, Sciaridae)
Source: Biodivers Data J. 2025 Dec 26;13:e171689. doi: 10.3897/BDJ.13.e171689 (PMC12759569; doi:10.3897/BDJ.13.e171689)
Supplement: XML Treatment for Bradysia spinidensa [file BDJ.13.e171689-treatment3.xml]

<!DOCTYPE tp:taxon-treatment
  PUBLIC "-//TaxonX//DTD Taxonomic Treatment Publishing DTD v0 20100105//EN" "tax-treatment-NSO.dtd">
<tp:taxon-treatment xmlns:tp="http://www.plazi.org/taxpub"><tp:treatment-meta><mixed-citation publication-type="journal"><person-group><name><surname>Canty</surname><given-names>Roy J</given-names></name><name><surname>Rudzinski</surname><given-names>Hans-Georg</given-names></name><name><surname>Wanke</surname><given-names>Dominic</given-names></name><name><surname>Whitmore</surname><given-names>Daniel</given-names></name></person-group><article-title>2-For-1 offer: <italic><tp:taxon-name><tp:taxon-name-part taxon-name-part-type="genus" reg="Bradysia">Bradysia</tp:taxon-name-part> <tp:taxon-name-part taxon-name-part-type="species" reg="polonica">polonica</tp:taxon-name-part></tp:taxon-name></italic> (Lengersdorf, 1929) and <italic><tp:taxon-name><tp:taxon-name-part taxon-name-part-type="genus" reg="Bradysia">Bradysia</tp:taxon-name-part> <tp:taxon-name-part taxon-name-part-type="species" reg="spinidensa">spinidensa</tp:taxon-name-part></tp:taxon-name></italic> Hondru, 1968, stat. res. (<tp:taxon-name><tp:taxon-name-part taxon-name-part-type="order">Diptera</tp:taxon-name-part></tp:taxon-name>, <tp:taxon-name><tp:taxon-name-part taxon-name-part-type="family">Sciaridae</tp:taxon-name-part></tp:taxon-name>)</article-title><source>Biodivers Data J</source><day>26</day><month>12</month><year>2025</year><volume>13</volume><pub-id pub-id-type="doi">10.3897/BDJ.13.e171689</pub-id></mixed-citation></tp:treatment-meta><tp:nomenclature><tp:taxon-name><object-id xmlns:xlink="http://www.w3.org/1999/xlink" content-type="arpha" xlink:type="simple">E98ACFD3-24F0-511D-B26E-87B6A0957DA3</object-id><tp:taxon-name-part taxon-name-part-type="genus">Bradysia</tp:taxon-name-part> <tp:taxon-name-part taxon-name-part-type="species">spinidensa</tp:taxon-name-part></tp:taxon-name><tp:taxon-authority>Hondru, 1968</tp:taxon-authority><tp:nomenclature-citation-list><tp:nomenclature-citation><tp:taxon-name>
                <tp:taxon-name-part taxon-name-part-type="genus" reg="Bradysia"/>
                <tp:taxon-name-part taxon-name-part-type="species" reg="spinidensa"/>
              </tp:taxon-name><comment><xref ref-type="bibr" rid="B13387263">Hondru 1968</xref> Rev. roum. bioI. (Zool.), 13(2): 92-94; Fig. 4 A-D.</comment></tp:nomenclature-citation><tp:nomenclature-citation><tp:taxon-name>
                <tp:taxon-name-part taxon-name-part-type="genus" reg="Bradysia"/>
                <tp:taxon-name-part taxon-name-part-type="species" reg="spinidensa"/>
              </tp:taxon-name><comment>Type Locality: Copăceni and Voluntaru (Bezirk Ilfov, Romania).</comment></tp:nomenclature-citation><tp:nomenclature-citation><tp:taxon-name>
                <tp:taxon-name-part taxon-name-part-type="genus" reg="Bradysia"/>
                <tp:taxon-name-part taxon-name-part-type="species" reg="spinidensa"/>
              </tp:taxon-name><comment>Syntypes: 1 male 27.IX.1962 (Copăceni); 6 males, 2.VIII.1964 (Copăceni); 7 males, 5.IX.–15.IX.1964 (Copăceni); 3 males, 18.IV.1962 (Voluntaru); all leg. HONDRU.</comment></tp:nomenclature-citation></tp:nomenclature-citation-list></tp:nomenclature><tp:treatment-sec sec-type="materials"><title>Materials</title><list list-type="alpha-lower" list-content="occurrences"><list-item><p><bold>Type status:</bold> <named-content xmlns:xlink="http://www.w3.org/1999/xlink" content-type="dwc:typeStatus" xlink:type="simple">Other material</named-content>. <bold>Occurrence:</bold> catalogNumber: <named-content xmlns:xlink="http://www.w3.org/1999/xlink" content-type="dwc:catalogNumber" xlink:type="simple">SMNS_DIP_022418</named-content>; recordedBy: <named-content xmlns:xlink="http://www.w3.org/1999/xlink" content-type="dwc:recordedBy" xlink:type="simple">A. Rosenbauer</named-content>; individualCount: <named-content xmlns:xlink="http://www.w3.org/1999/xlink" content-type="dwc:individualCount" xlink:type="simple">1</named-content>; sex: <named-content xmlns:xlink="http://www.w3.org/1999/xlink" content-type="dwc:sex" xlink:type="simple">male</named-content>; lifeStage: <named-content xmlns:xlink="http://www.w3.org/1999/xlink" content-type="dwc:lifeStage" xlink:type="simple">adult</named-content>; occurrenceID: <named-content xmlns:xlink="http://www.w3.org/1999/xlink" content-type="dwc:occurrenceID" xlink:type="simple">7107FC9B-2E75-5A97-9485-2607DA1BB442</named-content>; <bold>Taxon:</bold> scientificName: <named-content xmlns:xlink="http://www.w3.org/1999/xlink" content-type="dwc:scientificName" xlink:type="simple"><tp:taxon-name><tp:taxon-name-part taxon-name-part-type="genus" reg="Bradysia">Bradysia</tp:taxon-name-part> <tp:taxon-name-part taxon-name-part-type="species" reg="spinidensa">spinidensa</tp:taxon-name-part></tp:taxon-name></named-content>; <bold>Location:</bold> country: <named-content xmlns:xlink="http://www.w3.org/1999/xlink" content-type="dwc:country" xlink:type="simple">Germany</named-content>; stateProvince: <named-content xmlns:xlink="http://www.w3.org/1999/xlink" content-type="dwc:stateProvince" xlink:type="simple">Baden-Württemberg</named-content>; locality: <named-content xmlns:xlink="http://www.w3.org/1999/xlink" content-type="dwc:locality" xlink:type="simple">Backnang, Katharinenplaisir, Streuobstwiese</named-content>; verbatimElevation: <named-content xmlns:xlink="http://www.w3.org/1999/xlink" content-type="dwc:verbatimElevation" xlink:type="simple">294 m</named-content>; verbatimCoordinates: <named-content xmlns:xlink="http://www.w3.org/1999/xlink" content-type="dwc:verbatimCoordinates" xlink:type="simple">48°57'19.34"N 9°26'25.82"E</named-content>; <bold>Identification:</bold> identifiedBy: <named-content xmlns:xlink="http://www.w3.org/1999/xlink" content-type="dwc:identifiedBy" xlink:type="simple">Roy J. Canty &amp; Hans-Georg Rudzinski</named-content>; <bold>Event:</bold> samplingProtocol: <named-content xmlns:xlink="http://www.w3.org/1999/xlink" content-type="dwc:samplingProtocol" xlink:type="simple">Malaise Trap</named-content>; eventDate: <named-content xmlns:xlink="http://www.w3.org/1999/xlink" content-type="dwc:eventDate" xlink:type="simple">28/V–16/VI/2014</named-content>; <bold>Record Level:</bold> ownerInstitutionCode: <named-content xmlns:xlink="http://www.w3.org/1999/xlink" content-type="dwc:ownerInstitutionCode" xlink:type="simple">SMNS</named-content></p></list-item><list-item><p><bold>Type status:</bold> <named-content xmlns:xlink="http://www.w3.org/1999/xlink" content-type="dwc:typeStatus" xlink:type="simple">Other material</named-content>. <bold>Occurrence:</bold> catalogNumber: <named-content xmlns:xlink="http://www.w3.org/1999/xlink" content-type="dwc:catalogNumber" xlink:type="simple">SMNS_DIP_022646</named-content>; recordedBy: <named-content xmlns:xlink="http://www.w3.org/1999/xlink" content-type="dwc:recordedBy" xlink:type="simple">A. Rosenbauer</named-content>; individualCount: <named-content xmlns:xlink="http://www.w3.org/1999/xlink" content-type="dwc:individualCount" xlink:type="simple">1</named-content>; sex: <named-content xmlns:xlink="http://www.w3.org/1999/xlink" content-type="dwc:sex" xlink:type="simple">male</named-content>; lifeStage: <named-content xmlns:xlink="http://www.w3.org/1999/xlink" content-type="dwc:lifeStage" xlink:type="simple">adult</named-content>; occurrenceID: <named-content xmlns:xlink="http://www.w3.org/1999/xlink" content-type="dwc:occurrenceID" xlink:type="simple">CBBFD3AE-63FB-5B64-9F91-D77E6666F2FF</named-content>; <bold>Taxon:</bold> scientificName: <named-content xmlns:xlink="http://www.w3.org/1999/xlink" content-type="dwc:scientificName" xlink:type="simple"><tp:taxon-name><tp:taxon-name-part taxon-name-part-type="genus" reg="Bradysia">Bradysia</tp:taxon-name-part> <tp:taxon-name-part taxon-name-part-type="species" reg="spinidensa">spinidensa</tp:taxon-name-part></tp:taxon-name></named-content>; <bold>Location:</bold> country: <named-content xmlns:xlink="http://www.w3.org/1999/xlink" content-type="dwc:country" xlink:type="simple">Germany</named-content>; stateProvince: <named-content xmlns:xlink="http://www.w3.org/1999/xlink" content-type="dwc:stateProvince" xlink:type="simple">Baden-Württemberg</named-content>; locality: <named-content xmlns:xlink="http://www.w3.org/1999/xlink" content-type="dwc:locality" xlink:type="simple">Backnang, Katharinenplaisir, Streuobstwiese</named-content>; verbatimElevation: <named-content xmlns:xlink="http://www.w3.org/1999/xlink" content-type="dwc:verbatimElevation" xlink:type="simple">294 m</named-content>; verbatimCoordinates: <named-content xmlns:xlink="http://www.w3.org/1999/xlink" content-type="dwc:verbatimCoordinates" xlink:type="simple">48°57'19.34"N 9°26'25.82"E</named-content>; <bold>Identification:</bold> identifiedBy: <named-content xmlns:xlink="http://www.w3.org/1999/xlink" content-type="dwc:identifiedBy" xlink:type="simple">Roy J. Canty &amp; Hans-Georg Rudzinski</named-content>; <bold>Event:</bold> samplingProtocol: <named-content xmlns:xlink="http://www.w3.org/1999/xlink" content-type="dwc:samplingProtocol" xlink:type="simple">Malaise Trap</named-content>; eventDate: <named-content xmlns:xlink="http://www.w3.org/1999/xlink" content-type="dwc:eventDate" xlink:type="simple">28/V–16/VI/2014</named-content>; <bold>Record Level:</bold> ownerInstitutionCode: <named-content xmlns:xlink="http://www.w3.org/1999/xlink" content-type="dwc:ownerInstitutionCode" xlink:type="simple">SMNS</named-content></p></list-item><list-item><p><bold>Type status:</bold> <named-content xmlns:xlink="http://www.w3.org/1999/xlink" content-type="dwc:typeStatus" xlink:type="simple">Other material</named-content>. <bold>Occurrence:</bold> catalogNumber: <named-content xmlns:xlink="http://www.w3.org/1999/xlink" content-type="dwc:catalogNumber" xlink:type="simple">SMNS_DIP_029186</named-content>; recordedBy: <named-content xmlns:xlink="http://www.w3.org/1999/xlink" content-type="dwc:recordedBy" xlink:type="simple">HTW-Dresden/SMNS</named-content>; individualCount: <named-content xmlns:xlink="http://www.w3.org/1999/xlink" content-type="dwc:individualCount" xlink:type="simple">1</named-content>; sex: <named-content xmlns:xlink="http://www.w3.org/1999/xlink" content-type="dwc:sex" xlink:type="simple">male</named-content>; lifeStage: <named-content xmlns:xlink="http://www.w3.org/1999/xlink" content-type="dwc:lifeStage" xlink:type="simple">adult</named-content>; occurrenceID: <named-content xmlns:xlink="http://www.w3.org/1999/xlink" content-type="dwc:occurrenceID" xlink:type="simple">ED80888B-0952-5C8D-AF9A-E7F2E7D28E99</named-content>; <bold>Taxon:</bold> scientificName: <named-content xmlns:xlink="http://www.w3.org/1999/xlink" content-type="dwc:scientificName" xlink:type="simple"><tp:taxon-name><tp:taxon-name-part taxon-name-part-type="genus" reg="Bradysia">Bradysia</tp:taxon-name-part> <tp:taxon-name-part taxon-name-part-type="species" reg="spinidensa">spinidensa</tp:taxon-name-part></tp:taxon-name></named-content>; <bold>Location:</bold> country: <named-content xmlns:xlink="http://www.w3.org/1999/xlink" content-type="dwc:country" xlink:type="simple">Germany</named-content>; stateProvince: <named-content xmlns:xlink="http://www.w3.org/1999/xlink" content-type="dwc:stateProvince" xlink:type="simple">Sachsen</named-content>; locality: <named-content xmlns:xlink="http://www.w3.org/1999/xlink" content-type="dwc:locality" xlink:type="simple">Lkr. Sächsische Schweiz-Osterzgebirge, Bad Gottleuba-Berggießhübel, NSG-Mittelgebirgslandschaft um Oelsen, Sattelbergwiese</named-content>; verbatimElevation: <named-content xmlns:xlink="http://www.w3.org/1999/xlink" content-type="dwc:verbatimElevation" xlink:type="simple">607 m</named-content>; verbatimCoordinates: <named-content xmlns:xlink="http://www.w3.org/1999/xlink" content-type="dwc:verbatimCoordinates" xlink:type="simple">50°47'24.18"N 13°55'50.2212"E</named-content>; <bold>Identification:</bold> identifiedBy: <named-content xmlns:xlink="http://www.w3.org/1999/xlink" content-type="dwc:identifiedBy" xlink:type="simple">Roy J. Canty &amp; Hans-Georg Rudzinski</named-content>; <bold>Event:</bold> samplingProtocol: <named-content xmlns:xlink="http://www.w3.org/1999/xlink" content-type="dwc:samplingProtocol" xlink:type="simple">Malaise Trap</named-content>; eventDate: <named-content xmlns:xlink="http://www.w3.org/1999/xlink" content-type="dwc:eventDate" xlink:type="simple">03/V–16/VI/2014</named-content>; <bold>Record Level:</bold> ownerInstitutionCode: <named-content xmlns:xlink="http://www.w3.org/1999/xlink" content-type="dwc:ownerInstitutionCode" xlink:type="simple">SMNS</named-content></p></list-item><list-item><p><bold>Type status:</bold> <named-content xmlns:xlink="http://www.w3.org/1999/xlink" content-type="dwc:typeStatus" xlink:type="simple">Other material</named-content>. <bold>Occurrence:</bold> catalogNumber: <named-content xmlns:xlink="http://www.w3.org/1999/xlink" content-type="dwc:catalogNumber" xlink:type="simple">SMNS_DIP_029207</named-content>; recordedBy: <named-content xmlns:xlink="http://www.w3.org/1999/xlink" content-type="dwc:recordedBy" xlink:type="simple">HTW-Dresden/SMNS</named-content>; individualCount: <named-content xmlns:xlink="http://www.w3.org/1999/xlink" content-type="dwc:individualCount" xlink:type="simple">1</named-content>; sex: <named-content xmlns:xlink="http://www.w3.org/1999/xlink" content-type="dwc:sex" xlink:type="simple">male</named-content>; lifeStage: <named-content xmlns:xlink="http://www.w3.org/1999/xlink" content-type="dwc:lifeStage" xlink:type="simple">adult</named-content>; occurrenceID: <named-content xmlns:xlink="http://www.w3.org/1999/xlink" content-type="dwc:occurrenceID" xlink:type="simple">D8138DAC-A30C-56F3-8351-DB137AD85B06</named-content>; <bold>Taxon:</bold> scientificName: <named-content xmlns:xlink="http://www.w3.org/1999/xlink" content-type="dwc:scientificName" xlink:type="simple"><tp:taxon-name><tp:taxon-name-part taxon-name-part-type="genus" reg="Bradysia">Bradysia</tp:taxon-name-part> <tp:taxon-name-part taxon-name-part-type="species" reg="spinidensa">spinidensa</tp:taxon-name-part></tp:taxon-name></named-content>; <bold>Location:</bold> country: <named-content xmlns:xlink="http://www.w3.org/1999/xlink" content-type="dwc:country" xlink:type="simple">Germany</named-content>; stateProvince: <named-content xmlns:xlink="http://www.w3.org/1999/xlink" content-type="dwc:stateProvince" xlink:type="simple">Sachsen</named-content>; locality: <named-content xmlns:xlink="http://www.w3.org/1999/xlink" content-type="dwc:locality" xlink:type="simple">Lkr. Sächsische Schweiz-Osterzgebirge, Bad Gottleuba-Berggießhübel, NSG-Mittelgebirgslandschaft um Oelsen, Sattelbergwiese</named-content>; verbatimElevation: <named-content xmlns:xlink="http://www.w3.org/1999/xlink" content-type="dwc:verbatimElevation" xlink:type="simple">607 m</named-content>; verbatimCoordinates: <named-content xmlns:xlink="http://www.w3.org/1999/xlink" content-type="dwc:verbatimCoordinates" xlink:type="simple">50°47'24.18"N 13°55'50.2212"E</named-content>; <bold>Identification:</bold> identifiedBy: <named-content xmlns:xlink="http://www.w3.org/1999/xlink" content-type="dwc:identifiedBy" xlink:type="simple">Roy J. Canty &amp; Hans-Georg Rudzinski</named-content>; <bold>Event:</bold> samplingProtocol: <named-content xmlns:xlink="http://www.w3.org/1999/xlink" content-type="dwc:samplingProtocol" xlink:type="simple">Malaise Trap</named-content>; eventDate: <named-content xmlns:xlink="http://www.w3.org/1999/xlink" content-type="dwc:eventDate" xlink:type="simple">03/V–16/VI/2014</named-content>; <bold>Record Level:</bold> ownerInstitutionCode: <named-content xmlns:xlink="http://www.w3.org/1999/xlink" content-type="dwc:ownerInstitutionCode" xlink:type="simple">SMNS</named-content></p></list-item><list-item><p><bold>Type status:</bold> <named-content xmlns:xlink="http://www.w3.org/1999/xlink" content-type="dwc:typeStatus" xlink:type="simple">Other material</named-content>. <bold>Occurrence:</bold> catalogNumber: <named-content xmlns:xlink="http://www.w3.org/1999/xlink" content-type="dwc:catalogNumber" xlink:type="simple">ZFMK-TIS-2583290</named-content>; recordedBy: <named-content xmlns:xlink="http://www.w3.org/1999/xlink" content-type="dwc:recordedBy" xlink:type="simple">M. Jaschhof, C. Jaschhof, M. Karström</named-content>; individualCount: <named-content xmlns:xlink="http://www.w3.org/1999/xlink" content-type="dwc:individualCount" xlink:type="simple">1</named-content>; sex: <named-content xmlns:xlink="http://www.w3.org/1999/xlink" content-type="dwc:sex" xlink:type="simple">male</named-content>; lifeStage: <named-content xmlns:xlink="http://www.w3.org/1999/xlink" content-type="dwc:lifeStage" xlink:type="simple">adult</named-content>; occurrenceID: <named-content xmlns:xlink="http://www.w3.org/1999/xlink" content-type="dwc:occurrenceID" xlink:type="simple">EA3F5E0C-5C6A-5F03-9297-8679CF048B5E</named-content>; <bold>Taxon:</bold> scientificName: <named-content xmlns:xlink="http://www.w3.org/1999/xlink" content-type="dwc:scientificName" xlink:type="simple"><tp:taxon-name><tp:taxon-name-part taxon-name-part-type="genus" reg="Bradysia">Bradysia</tp:taxon-name-part> <tp:taxon-name-part taxon-name-part-type="species" reg="edwardsi">edwardsi</tp:taxon-name-part></tp:taxon-name></named-content>; <bold>Location:</bold> country: <named-content xmlns:xlink="http://www.w3.org/1999/xlink" content-type="dwc:country" xlink:type="simple">Sweden</named-content>; locality: <named-content xmlns:xlink="http://www.w3.org/1999/xlink" content-type="dwc:locality" xlink:type="simple">Jokkmokk, Vuollerim</named-content>; verbatimCoordinates: <named-content xmlns:xlink="http://www.w3.org/1999/xlink" content-type="dwc:verbatimCoordinates" xlink:type="simple">66°25'47.830"N 20°37'27.771"E</named-content>; <bold>Identification:</bold> identifiedBy: <named-content xmlns:xlink="http://www.w3.org/1999/xlink" content-type="dwc:identifiedBy" xlink:type="simple">K. Heller</named-content>; <bold>Event:</bold> samplingProtocol: <named-content xmlns:xlink="http://www.w3.org/1999/xlink" content-type="dwc:samplingProtocol" xlink:type="simple">Malaise Trap</named-content>; eventDate: <named-content xmlns:xlink="http://www.w3.org/1999/xlink" content-type="dwc:eventDate" xlink:type="simple">17/XI/2016</named-content>; <bold>Record Level:</bold> ownerInstitutionCode: <named-content xmlns:xlink="http://www.w3.org/1999/xlink" content-type="dwc:ownerInstitutionCode" xlink:type="simple">ZFMK</named-content></p></list-item><list-item><p><bold>Type status:</bold> <named-content xmlns:xlink="http://www.w3.org/1999/xlink" content-type="dwc:typeStatus" xlink:type="simple">Other material</named-content>. <bold>Occurrence:</bold> catalogNumber: <named-content xmlns:xlink="http://www.w3.org/1999/xlink" content-type="dwc:catalogNumber" xlink:type="simple">ZFMK-TIS-2583313</named-content>; recordedBy: <named-content xmlns:xlink="http://www.w3.org/1999/xlink" content-type="dwc:recordedBy" xlink:type="simple">M. Jaschhof, C. Jaschhof, M. Karström</named-content>; individualCount: <named-content xmlns:xlink="http://www.w3.org/1999/xlink" content-type="dwc:individualCount" xlink:type="simple">1</named-content>; sex: <named-content xmlns:xlink="http://www.w3.org/1999/xlink" content-type="dwc:sex" xlink:type="simple">male</named-content>; lifeStage: <named-content xmlns:xlink="http://www.w3.org/1999/xlink" content-type="dwc:lifeStage" xlink:type="simple">adult</named-content>; occurrenceID: <named-content xmlns:xlink="http://www.w3.org/1999/xlink" content-type="dwc:occurrenceID" xlink:type="simple">3C810A48-2FB5-52A8-BE3B-D0833D134321</named-content>; <bold>Taxon:</bold> scientificName: <named-content xmlns:xlink="http://www.w3.org/1999/xlink" content-type="dwc:scientificName" xlink:type="simple"><tp:taxon-name><tp:taxon-name-part taxon-name-part-type="genus" reg="Bradysia">Bradysia</tp:taxon-name-part> <tp:taxon-name-part taxon-name-part-type="species" reg="edwardsi">edwardsi</tp:taxon-name-part></tp:taxon-name></named-content>; <bold>Location:</bold> country: <named-content xmlns:xlink="http://www.w3.org/1999/xlink" content-type="dwc:country" xlink:type="simple">Sweden</named-content>; locality: <named-content xmlns:xlink="http://www.w3.org/1999/xlink" content-type="dwc:locality" xlink:type="simple">Jokkmokk, Vuollerim</named-content>; verbatimCoordinates: <named-content xmlns:xlink="http://www.w3.org/1999/xlink" content-type="dwc:verbatimCoordinates" xlink:type="simple">66°25'47.830"N 20°37'27.771"E</named-content>; <bold>Identification:</bold> identifiedBy: <named-content xmlns:xlink="http://www.w3.org/1999/xlink" content-type="dwc:identifiedBy" xlink:type="simple">K. Heller</named-content>; <bold>Event:</bold> samplingProtocol: <named-content xmlns:xlink="http://www.w3.org/1999/xlink" content-type="dwc:samplingProtocol" xlink:type="simple">Malaise Trap</named-content>; eventDate: <named-content xmlns:xlink="http://www.w3.org/1999/xlink" content-type="dwc:eventDate" xlink:type="simple">17/XI/2016</named-content>; <bold>Record Level:</bold> ownerInstitutionCode: <named-content xmlns:xlink="http://www.w3.org/1999/xlink" content-type="dwc:ownerInstitutionCode" xlink:type="simple">ZFMK</named-content></p></list-item></list></tp:treatment-sec><tp:treatment-sec sec-type="Diagnosis"><title>Diagnosis</title><p>All based on specimens observed (6 specimens). The gonostylus (Fig. <xref ref-type="fig" rid="F13395286">1</xref> B1 &amp; B2) with: 3–4 claw-like spines found apically-subapically on the inside; 4–5 hyaline spines (1 subapical, 3–4 spines inside the inner groove, typically paired). L/mB index of the gonostylus is in the range of 2.11–2.625.</p><p>In comparison with <italic><tp:taxon-name><tp:taxon-name-part taxon-name-part-type="genus" reg="Bradysia">B.</tp:taxon-name-part> <tp:taxon-name-part taxon-name-part-type="species" reg="polonica">polonica</tp:taxon-name-part></tp:taxon-name></italic>, the gonostylus tends to be thinner (with a higher L/mB index), and with fewer claw-like spines on the apex-subapex, albeit with some overlap. The main consistent difference between <italic><tp:taxon-name><tp:taxon-name-part taxon-name-part-type="genus" reg="Bradysia">B.</tp:taxon-name-part> <tp:taxon-name-part taxon-name-part-type="species" reg="spinidensa">spinidensa</tp:taxon-name-part></tp:taxon-name></italic> and <italic><tp:taxon-name><tp:taxon-name-part taxon-name-part-type="genus" reg="Bradysia">B.</tp:taxon-name-part> <tp:taxon-name-part taxon-name-part-type="species" reg="polonica">polonica</tp:taxon-name-part></tp:taxon-name></italic> is the number and formation of the hyaline spines. <italic><tp:taxon-name><tp:taxon-name-part taxon-name-part-type="genus" reg="Bradysia">B.</tp:taxon-name-part> <tp:taxon-name-part taxon-name-part-type="species" reg="spinidensa">spinidensa</tp:taxon-name-part></tp:taxon-name></italic> has 4–5 hyaline spines which are arranged in pairs inside the inner groove, compared to the 6–10 hzaline spines in <italic><tp:taxon-name><tp:taxon-name-part taxon-name-part-type="genus" reg="Bradysia">B.</tp:taxon-name-part> <tp:taxon-name-part taxon-name-part-type="species" reg="polonica">polonica</tp:taxon-name-part></tp:taxon-name></italic>, which are arranged randomly inside the inner groove.</p></tp:treatment-sec><tp:treatment-sec sec-type="Taxon discussion"><title>Taxon discussion</title><p>While the differences might appear to be minor, the fact that these differences are consistent and congruent with our molecular groups strongly suggests that these are two separate species. As stated in our introduction, <italic><tp:taxon-name><tp:taxon-name-part taxon-name-part-type="genus" reg="Bradysia">Bradysia</tp:taxon-name-part> <tp:taxon-name-part taxon-name-part-type="species" reg="edwardsi">edwardsi</tp:taxon-name-part></tp:taxon-name></italic> is clearly congruent with <italic><tp:taxon-name><tp:taxon-name-part taxon-name-part-type="genus" reg="Bradysia">Bradysia</tp:taxon-name-part> <tp:taxon-name-part taxon-name-part-type="species" reg="polonica">polonica</tp:taxon-name-part></tp:taxon-name></italic>; however, the same level of certainty is not available regarding <italic><tp:taxon-name><tp:taxon-name-part taxon-name-part-type="genus" reg="Bradysia">Bradysia</tp:taxon-name-part> <tp:taxon-name-part taxon-name-part-type="species" reg="spinidensa">spinidensa</tp:taxon-name-part></tp:taxon-name></italic>.</p><p>When <xref ref-type="bibr" rid="B13387551">Menzel and Mohrig (2000)</xref> synonymised <italic><tp:taxon-name><tp:taxon-name-part taxon-name-part-type="genus" reg="Bradysia">B.</tp:taxon-name-part> <tp:taxon-name-part taxon-name-part-type="species" reg="spinidensa">spinidensa</tp:taxon-name-part></tp:taxon-name></italic> with <italic><tp:taxon-name><tp:taxon-name-part taxon-name-part-type="genus" reg="Bradysia">B.</tp:taxon-name-part> <tp:taxon-name-part taxon-name-part-type="species" reg="polonica">polonica</tp:taxon-name-part></tp:taxon-name></italic>, they did so without explaining their reasoning and without having observed the type material of <italic><tp:taxon-name><tp:taxon-name-part taxon-name-part-type="genus" reg="Bradysia">B.</tp:taxon-name-part> <tp:taxon-name-part taxon-name-part-type="species" reg="spinidensa">spinidensa</tp:taxon-name-part></tp:taxon-name></italic>, as they could not confirm its location due to the lack of response to their enquiries with Hondru’s place of work (unnamed), which they attributed to the political and financial situation in Romania at the time (<xref ref-type="bibr" rid="B13387551">Menzel and Mohrig 2000</xref>). Our own enquiries with the Grigore Antipa National Museum of Natural History, Bucharest; the Natural History Museum, Faculty of Biology, University Alexandru Ioan Cuza in Iasi; and the Institute of Biology Bucharest of the Romanian Academy found that there are no specimens of <italic><tp:taxon-name><tp:taxon-name-part taxon-name-part-type="genus" reg="Bradysia">B.</tp:taxon-name-part> <tp:taxon-name-part taxon-name-part-type="species" reg="spinidensa">spinidensa</tp:taxon-name-part></tp:taxon-name></italic> or other specimens identified by Hondru in their collections. Enquiries into what turned out to be Hondru’s last place of work, the Research Development Institute for Plant Protection, Bucharest (ICDPP), also did not lead to finding the type material. Despite the impossibility to study the type material, we consider the original description as sufficiently informative to question Menzel and Mohrig's synonymy.</p><p>The original description of <italic><tp:taxon-name><tp:taxon-name-part taxon-name-part-type="genus" reg="Bradysia">B.</tp:taxon-name-part> <tp:taxon-name-part taxon-name-part-type="species" reg="spinidensa">spinidensa</tp:taxon-name-part></tp:taxon-name></italic> by <xref ref-type="bibr" rid="B13387263">Hondru (1968)</xref> is very minimal, with very little detail provided. However, the drawings of the hypopygium and gonostyli provided by Hondru (1968; fig. 4 A and B, page 93) do appear to resemble the hypopygium and gonostyli of our specimens in both size and shape, especially with the more elongate gonostyli compared to those of <italic><tp:taxon-name><tp:taxon-name-part taxon-name-part-type="genus" reg="Bradysia">B.</tp:taxon-name-part> <tp:taxon-name-part taxon-name-part-type="species" reg="polonica">polonica</tp:taxon-name-part></tp:taxon-name></italic>. Additionally, <xref ref-type="bibr" rid="B13387263">Hondru (1968)</xref> described the gonostylus of <italic><tp:taxon-name><tp:taxon-name-part taxon-name-part-type="genus" reg="Bradysia">B.</tp:taxon-name-part> <tp:taxon-name-part taxon-name-part-type="species" reg="spinidensa">spinidensa</tp:taxon-name-part></tp:taxon-name></italic> as having two strong spines on the inner-side of the gonostylus (the thicker, darker spines): one apically, the other subapically and inside the inner groove. While this is one or two fewer spines than what we observed, it is possible that the specimens studied by Hondru were damaged, that spines were overlooked, or that they genuinely had one or two fewer than stated in the description.</p><p>It could also be that the specimens here identified as <italic><tp:taxon-name><tp:taxon-name-part taxon-name-part-type="genus" reg="Bradysia">B.</tp:taxon-name-part> <tp:taxon-name-part taxon-name-part-type="species" reg="spinidensa">spinidensa</tp:taxon-name-part></tp:taxon-name></italic> potentially represent a so-far undescribed species that shows only minimal divergence from the Romanian species <italic><tp:taxon-name><tp:taxon-name-part taxon-name-part-type="genus" reg="Bradysia">B.</tp:taxon-name-part> <tp:taxon-name-part taxon-name-part-type="species" reg="spinidensa">spinidensa</tp:taxon-name-part></tp:taxon-name></italic>. However, describing this taxon as new, without being completely sure, would not contribute to a more stable taxonomy. With no material available from the type locality of <italic><tp:taxon-name><tp:taxon-name-part taxon-name-part-type="genus" reg="Bradysia">B.</tp:taxon-name-part> <tp:taxon-name-part taxon-name-part-type="species" reg="spinidensa">spinidensa</tp:taxon-name-part></tp:taxon-name></italic>, which would allow for direct comparisons, and with the type specimens still missing, we cannot be completely certain that our specimens represent a new species. We therefore refrain from describing it as a separate species at this time. The German specimens show morphological similarities to <italic><tp:taxon-name><tp:taxon-name-part taxon-name-part-type="genus" reg="Bradysia">B.</tp:taxon-name-part> <tp:taxon-name-part taxon-name-part-type="species" reg="spinidensa">spinidensa</tp:taxon-name-part></tp:taxon-name></italic>, with only minor differences in the gonostyli the origin and taxonomic significance of which remain uncertain.</p><p>For the above reasons and despite the holotype of <italic><tp:taxon-name><tp:taxon-name-part taxon-name-part-type="genus" reg="Bradysia">B.</tp:taxon-name-part> <tp:taxon-name-part taxon-name-part-type="species" reg="spinidensa">spinidensa</tp:taxon-name-part></tp:taxon-name></italic> being probably lost, we also cannot designate a neotype for that nominal species. None of our specimens were collected from anywhere near the type locality, which would not satisfy article 75.3.6 of the <xref ref-type="bibr" rid="B13387280">ICZN (1999)</xref>. The mentioned uncertainty regarding the conspecificity of our specimens with <italic><tp:taxon-name><tp:taxon-name-part taxon-name-part-type="genus" reg="Bradysia">B.</tp:taxon-name-part> <tp:taxon-name-part taxon-name-part-type="species" reg="spinidensa">spinidensa</tp:taxon-name-part></tp:taxon-name></italic> would also not satisfy article 75.3.5 of the <xref ref-type="bibr" rid="B13387280">ICZN (1999)</xref>.</p></tp:treatment-sec><tp:treatment-sec><!--Section generated to contain objects referenced in tp:taxon-treatment.--><fig id="F13395286" position="float" orientation="portrait"><object-id xmlns:xlink="http://www.w3.org/1999/xlink" content-type="arpha" xlink:type="simple">C649C604-EE78-5E18-8604-FF80EAC1E3ED</object-id><object-id xmlns:xlink="http://www.w3.org/1999/xlink" content-type="doi" xlink:type="simple">10.3897/BDJ.13.e171689.figure1</object-id><label>Figure 1.</label><caption><p><italic><tp:taxon-name><tp:taxon-name-part taxon-name-part-type="genus" reg="Bradysia">Bradysia</tp:taxon-name-part> <tp:taxon-name-part taxon-name-part-type="species" reg="polonica">polonica</tp:taxon-name-part></tp:taxon-name></italic>: (A1) hand-drawn dorsal view of the gonostylus, and (A2) photographed gonostylus; <italic><tp:taxon-name><tp:taxon-name-part taxon-name-part-type="genus" reg="Bradysia">Bradysia</tp:taxon-name-part> <tp:taxon-name-part taxon-name-part-type="species" reg="spinidensa">spinidensa</tp:taxon-name-part></tp:taxon-name></italic>: (B1) hand-drawn dorsal view of the gonostylus, and (B2) photographed gonostylus.</p></caption><graphic xmlns:xlink="http://www.w3.org/1999/xlink" xlink:href="bdj-13-e171689-g001.jpg" position="float" id="oo_1381084.jpg" orientation="portrait" xlink:type="simple"><uri content-type="original_file" xlink:type="simple">https://binary.pensoft.net/fig/1381084</uri></graphic></fig></tp:treatment-sec><ref-list><ref id="B13387263"><element-citation xmlns:xlink="http://www.w3.org/1999/xlink" publication-type="article" xlink:type="simple"><person-group person-group-type="author"><name name-style="western"><surname>Hondru</surname><given-names>Nico</given-names></name></person-group><year>1968</year><article-title>Neue <tp:taxon-name><tp:taxon-name-part taxon-name-part-type="family">Sciaridae</tp:taxon-name-part></tp:taxon-name>-Arten (<tp:taxon-name><tp:taxon-name-part taxon-name-part-type="order">Diptera</tp:taxon-name-part></tp:taxon-name> - <tp:taxon-name><tp:taxon-name-part taxon-name-part-type="suborder">Nematocera</tp:taxon-name-part></tp:taxon-name>)</article-title><source>Revue Roumaine de Biologie Serie de Zoologie</source><volume>13</volume><fpage>87</fpage><lpage>97</lpage><uri xlink:type="simple">http://zoobank.org/9ed96398-bf2e-4b5c-be65-4f3b1cede773</uri></element-citation></ref><ref id="B13387551"><element-citation xmlns:xlink="http://www.w3.org/1999/xlink" publication-type="article" xlink:type="simple"><person-group person-group-type="author"><name name-style="western"><surname>Menzel</surname><given-names>F</given-names></name><name name-style="western"><surname>Mohrig</surname><given-names>W</given-names></name></person-group><year>2000</year><article-title>Revision der paläarktischen Trauermücken (<tp:taxon-name><tp:taxon-name-part taxon-name-part-type="order">Diptera</tp:taxon-name-part></tp:taxon-name>: <tp:taxon-name><tp:taxon-name-part taxon-name-part-type="family">Sciaridae</tp:taxon-name-part></tp:taxon-name>)</article-title><source>Studia Dipterologica, Supplement</source><volume>6</volume><fpage>1</fpage><lpage>761</lpage></element-citation></ref><ref id="B13387280"><element-citation xmlns:xlink="http://www.w3.org/1999/xlink" publication-type="book" xlink:type="simple"><person-group person-group-type="author"><name name-style="western"><surname>ICZN</surname></name></person-group><year>1999</year><source>International Code of Zoological Nomenclature. Fourth Edition.</source><publisher-name>The International Trust for Zoological Nomenclature, London, UK</publisher-name><size units="page">306</size><uri xlink:type="simple">http://zoobank.org/5af76e94-9d97-40f0-a7eb-4f08d8f0e8bd</uri></element-citation></ref></ref-list></tp:taxon-treatment>
