# Supplementary material for: 2-For-1 offer: Bradysia polonica (Lengersdorf, 1929) and Bradysia spinidensa Hondru, 1968, stat. res. (Diptera, Sciaridae)
Source: Biodivers Data J. 2025 Dec 26;13:e171689. doi: 10.3897/BDJ.13.e171689 (PMC12759569; doi:10.3897/BDJ.13.e171689)
Supplement: Supplementary material 1 — Supplementary tree 1 [file bdj-13-e171689-s001.newick]

#NEXUS
begin taxa;
	dimensions ntax=294;
	taxlabels
	GBOL-223961683_Bradysia_polonica
	GBOL-223966751_Bradysia_polonica
	GBOL-224102203_Bradysia_polonica
	GBOL-224102255_Bradysia_polonica
	GBOL-224102276_Bradysia_polonica
	GBOL-224102295_Bradysia_polonica
	GBOL-224102355_Bradysia_polonica
	GBOL-224103987_Bradysia_polonica
	GBOL-224104013_Bradysia_polonica
	SMNS_DIP_011296_Bradysia_polonica
	SMNS_DIP_011297_Bradysia_polonica
	SMNS_DIP_011299_Bradysia_polonica
	SMNS_DIP_011301_Bradysia_polonica
	SMNS_DIP_011302_Bradysia_polonica
	SMNS_DIP_011303_Bradysia_polonica
	SMNS_DIP_011304_Bradysia_polonica
	SMNS_DIP_011305_Bradysia_polonica
	SMNS_DIP_011307_Bradysia_polonica
	SMNS_DIP_011309_Bradysia_polonica
	SMNS_DIP_011310_Bradysia_polonica
	SMNS_DIP_011311_Bradysia_polonica
	SMNS_DIP_011312_Bradysia_polonica
	SMNS_DIP_011313_Bradysia_polonica
	SMNS_DIP_011315_Bradysia_polonica
	SMNS_DIP_011325_Bradysia_polonica
	SMNS_DIP_011326_Bradysia_polonica
	SMNS_DIP_011327_Bradysia_polonica
	SMNS_DIP_011328_Bradysia_polonica
	SMNS_DIP_011329_Bradysia_polonica
	SMNS_DIP_011331_Bradysia_polonica
	SMNS_DIP_011334_Bradysia_polonica
	SMNS_DIP_011335_Bradysia_polonica
	SMNS_DIP_011336_Bradysia_polonica
	SMNS_DIP_011337_Bradysia_polonica
	SMNS_DIP_011339_Bradysia_polonica
	SMNS_DIP_011341_Bradysia_polonica
	SMNS_DIP_011342_Bradysia_polonica
	SMNS_DIP_011343_Bradysia_polonica
	SMNS_DIP_011344_Bradysia_polonica
	SMNS_DIP_011345_Bradysia_polonica
	SMNS_DIP_011347_Bradysia_polonica
	SMNS_DIP_011349_Bradysia_polonica
	SMNS_DIP_011350_Bradysia_polonica
	SMNS_DIP_011351_Bradysia_polonica
	SMNS_DIP_011352_Bradysia_polonica
	SMNS_DIP_011353_Bradysia_polonica
	SMNS_DIP_011354_Bradysia_polonica
	SMNS_DIP_011355_Bradysia_polonica
	SMNS_DIP_011356_Bradysia_polonica
	SMNS_DIP_011357_Bradysia_polonica
	SMNS_DIP_011358_Bradysia_polonica
	SMNS_DIP_011359_Bradysia_polonica
	SMNS_DIP_011360_Bradysia_polonica
	SMNS_DIP_011361_Bradysia_polonica
	SMNS_DIP_011362_Bradysia_polonica
	SMNS_DIP_011363_Bradysia_polonica
	SMNS_DIP_011364_Bradysia_polonica
	SMNS_DIP_011365_Bradysia_polonica
	SMNS_DIP_011366_Bradysia_polonica
	SMNS_DIP_011367_Bradysia_polonica
	SMNS_DIP_011368_Bradysia_polonica
	SMNS_DIP_011369_Bradysia_polonica
	SMNS_DIP_011370_Bradysia_polonica
	SMNS_DIP_011371_Bradysia_polonica
	SMNS_DIP_011372_Bradysia_polonica
	SMNS_DIP_011373_Bradysia_polonica
	SMNS_DIP_011374_Bradysia_polonica
	SMNS_DIP_011375_Bradysia_polonica
	SMNS_DIP_011376_Bradysia_polonica
	SMNS_DIP_011377_Bradysia_polonica
	SMNS_DIP_011378_Bradysia_polonica
	SMNS_DIP_011379_Bradysia_polonica
	SMNS_DIP_011380_Bradysia_polonica
	SMNS_DIP_011381_Bradysia_polonica
	SMNS_DIP_011382_Bradysia_polonica
	SMNS_DIP_011383_Bradysia_polonica
	SMNS_DIP_011384_Bradysia_polonica
	SMNS_DIP_011385_Bradysia_polonica
	SMNS_DIP_011386_Bradysia_polonica
	SMNS_DIP_011387_Bradysia_polonica
	SMNS_DIP_011388_Bradysia_polonica
	SMNS_DIP_011389_Bradysia_polonica
	SMNS_DIP_011390_Bradysia_polonica
	SMNS_DIP_011391_Bradysia_polonica
	SMNS_DIP_011392_Bradysia_polonica
	SMNS_DIP_011393_Bradysia_polonica
	SMNS_DIP_011394_Bradysia_polonica
	SMNS_DIP_011395_Bradysia_polonica
	SMNS_DIP_011396_Bradysia_polonica
	SMNS_DIP_011397_Bradysia_polonica
	SMNS_DIP_011398_Bradysia_polonica
	SMNS_DIP_011399_Bradysia_polonica
	SMNS_DIP_011400_Bradysia_polonica
	SMNS_DIP_011401_Bradysia_polonica
	SMNS_DIP_011402_Bradysia_polonica
	SMNS_DIP_011403_Bradysia_polonica
	SMNS_DIP_011404_Bradysia_polonica
	SMNS_DIP_011405_Bradysia_polonica
	SMNS_DIP_011406_Bradysia_polonica
	SMNS_DIP_011407_Bradysia_polonica
	SMNS_DIP_011408_Bradysia_polonica
	SMNS_DIP_011409_Bradysia_polonica
	SMNS_DIP_011410_Bradysia_polonica
	SMNS_DIP_011411_Bradysia_polonica
	SMNS_DIP_011412_Bradysia_polonica
	SMNS_DIP_011413_Bradysia_polonica
	SMNS_DIP_011414_Bradysia_polonica
	SMNS_DIP_011415_Bradysia_polonica
	SMNS_DIP_011416_Bradysia_polonica
	SMNS_DIP_011417_Bradysia_polonica
	SMNS_DIP_011418_Bradysia_polonica
	SMNS_DIP_011419_Bradysia_polonica
	SMNS_DIP_011420_Bradysia_polonica
	SMNS_DIP_011421_Bradysia_polonica
	SMNS_DIP_011422_Bradysia_polonica
	SMNS_DIP_011423_Bradysia_polonica
	SMNS_DIP_011424_Bradysia_polonica
	SMNS_DIP_011425_Bradysia_polonica
	SMNS_DIP_011426_Bradysia_polonica
	SMNS_DIP_011427_Bradysia_polonica
	SMNS_DIP_011428_Bradysia_polonica
	SMNS_DIP_011429_Bradysia_polonica
	SMNS_DIP_011430_Bradysia_polonica
	SMNS_DIP_011431_Bradysia_polonica
	SMNS_DIP_011432_Bradysia_polonica
	SMNS_DIP_011433_Bradysia_polonica
	SMNS_DIP_011434_Bradysia_polonica
	SMNS_DIP_011435_Bradysia_polonica
	SMNS_DIP_011436_Bradysia_polonica
	SMNS_DIP_011437_Bradysia_polonica
	SMNS_DIP_011438_Bradysia_polonica
	SMNS_DIP_011439_Bradysia_polonica
	SMNS_DIP_011440_Bradysia_polonica
	SMNS_DIP_011441_Bradysia_polonica
	SMNS_DIP_011442_Bradysia_polonica
	SMNS_DIP_011443_Bradysia_polonica
	SMNS_DIP_011444_Bradysia_polonica
	SMNS_DIP_011445_Bradysia_polonica
	SMNS_DIP_011446_Bradysia_polonica
	SMNS_DIP_011447_Bradysia_polonica
	SMNS_DIP_011448_Bradysia_polonica
	SMNS_DIP_011449_Bradysia_polonica
	SMNS_DIP_011450_Bradysia_polonica
	SMNS_DIP_011451_Bradysia_polonica
	SMNS_DIP_011452_Bradysia_polonica
	SMNS_DIP_011453_Bradysia_polonica
	SMNS_DIP_011454_Bradysia_polonica
	SMNS_DIP_011455_Bradysia_polonica
	SMNS_DIP_022365_Bradysia_polonica
	SMNS_DIP_022369_Bradysia_polonica
	SMNS_DIP_022376_Bradysia_polonica
	SMNS_DIP_022379_Bradysia_polonica
	SMNS_DIP_022383_Bradysia_polonica
	SMNS_DIP_022385_Bradysia_polonica
	SMNS_DIP_022392_Bradysia_polonica
	SMNS_DIP_022405_Bradysia_polonica
	SMNS_DIP_022417_Bradysia_polonica
	SMNS_DIP_022418_Bradysia_polonica
	SMNS_DIP_022439_Bradysia_polonica
	SMNS_DIP_022441_Bradysia_polonica
	SMNS_DIP_022442_Bradysia_polonica
	SMNS_DIP_022445_Bradysia_polonica
	SMNS_DIP_022466_Bradysia_polonica
	SMNS_DIP_022471_Bradysia_polonica
	SMNS_DIP_022475_Bradysia_polonica
	SMNS_DIP_022478_Bradysia_polonica
	SMNS_DIP_022479_Bradysia_polonica
	SMNS_DIP_022480_Bradysia_polonica
	SMNS_DIP_022483_Bradysia_polonica
	SMNS_DIP_022484_Bradysia_polonica
	SMNS_DIP_022491_Bradysia_polonica
	SMNS_DIP_022506_Bradysia_polonica
	SMNS_DIP_022518_Bradysia_polonica
	SMNS_DIP_022542_Bradysia_polonica
	SMNS_DIP_022546_Bradysia_polonica
	SMNS_DIP_022549_Bradysia_polonica
	SMNS_DIP_022557_Bradysia_polonica
	SMNS_DIP_022565_Bradysia_polonica
	SMNS_DIP_022571_Bradysia_polonica
	SMNS_DIP_022583_Bradysia_polonica
	SMNS_DIP_022598_Bradysia_polonica
	SMNS_DIP_022601_Bradysia_polonica
	SMNS_DIP_022616_Bradysia_polonica
	SMNS_DIP_022617_Bradysia_polonica
	SMNS_DIP_022620_Bradysia_polonica
	SMNS_DIP_022633_Bradysia_polonica
	SMNS_DIP_022636_Bradysia_polonica
	SMNS_DIP_022640_Bradysia_polonica
	SMNS_DIP_022645_Bradysia_polonica
	SMNS_DIP_022646_Bradysia_polonica
	SMNS_DIP_022656_Bradysia_polonica
	SMNS_DIP_022666_Bradysia_polonica
	SMNS_DIP_022669_Bradysia_polonica
	SMNS_DIP_022677_Bradysia_polonica
	SMNS_DIP_022681_Bradysia_polonica
	SMNS_DIP_023326_Bradysia_polonica
	SMNS_DIP_023327_Bradysia_polonica
	SMNS_DIP_023329_Bradysia_polonica
	SMNS_DIP_023330_Bradysia_polonica
	SMNS_DIP_023331_Bradysia_polonica
	SMNS_DIP_023332_Bradysia_polonica
	SMNS_DIP_023333_Bradysia_polonica
	SMNS_DIP_023336_Bradysia_polonica
	SMNS_DIP_023340_Bradysia_polonica
	SMNS_DIP_023341_Bradysia_polonica
	SMNS_DIP_023343_Bradysia_polonica
	SMNS_DIP_023347_Bradysia_polonica
	SMNS_DIP_023350_Bradysia_polonica
	SMNS_DIP_023353_Bradysia_polonica
	SMNS_DIP_023354_Bradysia_polonica
	SMNS_DIP_023357_Bradysia_polonica
	SMNS_DIP_023358_Bradysia_polonica
	SMNS_DIP_023359_Bradysia_polonica
	SMNS_DIP_023360_Bradysia_polonica
	SMNS_DIP_023362_Bradysia_polonica
	SMNS_DIP_023363_Bradysia_polonica
	SMNS_DIP_023365_Bradysia_polonica
	SMNS_DIP_023367_Bradysia_polonica
	SMNS_DIP_023368_Bradysia_polonica
	SMNS_DIP_023372_Bradysia_polonica
	SMNS_DIP_023373_Bradysia_polonica
	SMNS_DIP_023374_Bradysia_polonica
	SMNS_DIP_023375_Bradysia_polonica
	SMNS_DIP_023376_Bradysia_polonica
	SMNS_DIP_023381_Bradysia_polonica
	SMNS_DIP_023420_Bradysia_polonica
	SMNS_DIP_023554_Bradysia_polonica
	SMNS_DIP_023954_Bradysia_polonica
	SMNS_DIP_023970_Bradysia_polonica
	SMNS_DIP_023998_Bradysia_polonica
	SMNS_DIP_024343_Bradysia_polonica
	SMNS_DIP_024360_Bradysia_polonica
	SMNS_DIP_024362_Bradysia_polonica
	SMNS_DIP_024375_Bradysia_polonica
	SMNS_DIP_024376_Bradysia_polonica
	SMNS_DIP_024382_Bradysia_polonica
	SMNS_DIP_024386_Bradysia_polonica
	SMNS_DIP_024387_Bradysia_polonica
	SMNS_DIP_024402_Bradysia_polonica
	SMNS_DIP_024422_Bradysia_polonica
	SMNS_DIP_024425_Bradysia_polonica
	SMNS_DIP_024430_Bradysia_polonica
	SMNS_DIP_024440_Bradysia_polonica
	SMNS_DIP_024441_Bradysia_polonica
	SMNS_DIP_024443_Bradysia_polonica
	SMNS_DIP_024445_Bradysia_polonica
	SMNS_DIP_024446_Bradysia_polonica
	SMNS_DIP_024449_Bradysia_polonica
	SMNS_DIP_024450_Bradysia_polonica
	SMNS_DIP_024458_Bradysia_polonica
	SMNS_DIP_024459_Bradysia_polonica
	SMNS_DIP_024467_Bradysia_polonica
	SMNS_DIP_024468_Bradysia_polonica
	SMNS_DIP_024470_Bradysia_polonica
	SMNS_DIP_024478_Bradysia_polonica
	SMNS_DIP_024481_Bradysia_polonica
	SMNS_DIP_024483_Bradysia_polonica
	SMNS_DIP_024486_Bradysia_polonica
	SMNS_DIP_024487_Bradysia_polonica
	SMNS_DIP_024491_Bradysia_polonica
	SMNS_DIP_024492_Bradysia_polonica
	SMNS_DIP_024493_Bradysia_polonica
	SMNS_DIP_024495_Bradysia_polonica
	SMNS_DIP_024496_Bradysia_polonica
	SMNS_DIP_024499_Bradysia_polonica
	SMNS_DIP_024500_Bradysia_polonica
	SMNS_DIP_024501_Bradysia_polonica
	SMNS_DIP_029186_Bradysia_polonica
	SMNS_DIP_029207_Bradysia_polonica
	ZFMK-TIS-12009_Bradysia_polonica
	ZFMK-TIS-2513144_Bradysia_polonica
	ZFMK-TIS-2520461_Bradysia_polonica
	ZFMK-TIS-2522090_Bradysia_polonica
	ZFMK-TIS-2527991_Bradysia_edwardsi
	ZFMK-TIS-2531984_Bradysia_polonica
	ZFMK-TIS-2547829_Bradysia_polonica
	ZFMK-TIS-2559581_Bradysia_edwardsi
	ZFMK-TIS-2559582_Bradysia_edwardsi
	ZFMK-TIS-2559630_Bradysia_polonica
	ZFMK-TIS-2564620_Bradysia_polonica
	ZFMK-TIS-2564621_Bradysia_polonica
	ZFMK-TIS-2583290_Bradysia_polonica
	ZFMK-TIS-2583313_Bradysia_edwardsi
	ZFMK-TIS-2601035_Schwenckfeldina_carbonaria
	ZFMK-TIS-2601088_Schwenckfeldina_carbonaria
	ZFMK-TIS-2602340_Schwenckfeldina_carbonaria
	ZFMK-TIS-2602341_Schwenckfeldina_carbonaria
	ZFMK-TIS-2604976_Bradysia_polonica
	ZFMK-TIS-2605305_Schwenckfeldina_carbonaria
	ZFMK-TIS-2605572_Bradysia_polonica
	ZFMK-TIS-2605573_Bradysia_polonica
	ZFMK-TIS-2605577_Bradysia_polonica
	ZFMK-TIS-2605610_Bradysia_polonica
	ZFMK-TIS-8006202_Bradysia_polonica
;
end;
begin trees;
	tree tree_1 = [&R] ((ZFMK-TIS-2602340_Schwenckfeldina_carbonaria:3.0E-6,((ZFMK-TIS-2601088_Schwenckfeldina_carbonaria:3.0E-6,ZFMK-TIS-2602341_Schwenckfeldina_carbonaria:2.0E-6)[&support="87.7/97"]:0.003326,(ZFMK-TIS-2601035_Schwenckfeldina_carbonaria:2.0E-6,ZFMK-TIS-2605305_Schwenckfeldina_carbonaria:2.0E-6)[&support="88.8/97"]:0.003385)[&support="88/97"]:0.005046)[&support="100/100",!collapse={"…
end;
begin figtree;
	set appearance.backgroundColorAttribute="Default";
	set appearance.backgroundColour=#ffffff;
	set appearance.branchColorAttribute="User selection";
	set appearance.branchColorGradient=false;
	set appearance.branchLineWidth=1.0;
	set appearance.branchMinLineWidth=0.0;
	set appearance.branchWidthAttribute="Fixed";
	set appearance.foregroundColour=#000000;
	set appearance.hilightingGradient=false;
	set appearance.selectionColour=#2d3680;
	set branchLabels.colorAttribute="User selection";
	set branchLabels.displayAttribute="Branch lengths (raw)";
	set branchLabels.fontName="sansserif";
	set branchLabels.fontSize=8;
	set branchLabels.fontStyle=0;
	set branchLabels.isShown=true;
	set branchLabels.significantDigits=4;
	set layout.expansion=0;
	set layout.layoutType="RECTILINEAR";
	set layout.zoom=0;
	set legend.attribute="support";
	set legend.fontSize=10.0;
	set legend.isShown=false;
	set legend.significantDigits=4;
	set nodeBars.barWidth=4.0;
	set nodeBars.displayAttribute=null;
	set nodeBars.isShown=false;
	set nodeLabels.colorAttribute="User selection";
	set nodeLabels.displayAttribute="support";
	set nodeLabels.fontName="sansserif";
	set nodeLabels.fontSize=11;
	set nodeLabels.fontStyle=0;
	set nodeLabels.isShown=true;
	set nodeLabels.significantDigits=4;
	set nodeShapeExternal.colourAttribute="User selection";
	set nodeShapeExternal.isShown=false;
	set nodeShapeExternal.minSize=10.0;
	set nodeShapeExternal.scaleType=Width;
	set nodeShapeExternal.shapeType=Circle;
	set nodeShapeExternal.size=4.0;
	set nodeShapeExternal.sizeAttribute="Fixed";
	set nodeShapeInternal.colourAttribute="User selection";
	set nodeShapeInternal.isShown=false;
	set nodeShapeInternal.minSize=10.0;
	set nodeShapeInternal.scaleType=Width;
	set nodeShapeInternal.shapeType=Circle;
	set nodeShapeInternal.size=4.0;
	set nodeShapeInternal.sizeAttribute="Fixed";
	set polarLayout.alignTipLabels=false;
	set polarLayout.angularRange=0;
	set polarLayout.rootAngle=0;
	set polarLayout.rootLength=100;
	set polarLayout.showRoot=true;
	set radialLayout.spread=0.0;
	set rectilinearLayout.alignTipLabels=true;
	set rectilinearLayout.curvature=0;
	set rectilinearLayout.rootLength=100;
	set scale.offsetAge=0.0;
	set scale.rootAge=1.0;
	set scale.scaleFactor=1.0;
	set scale.scaleRoot=false;
	set scaleAxis.automaticScale=true;
	set scaleAxis.fontSize=8.0;
	set scaleAxis.isShown=false;
	set scaleAxis.lineWidth=1.0;
	set scaleAxis.majorTicks=1.0;
	set scaleAxis.minorTicks=0.5;
	set scaleAxis.origin=0.0;
	set scaleAxis.reverseAxis=false;
	set scaleAxis.showGrid=true;
	set scaleBar.automaticScale=true;
	set scaleBar.fontSize=10.0;
	set scaleBar.isShown=true;
	set scaleBar.lineWidth=1.0;
	set scaleBar.scaleRange=0.0;
	set tipLabels.colorAttribute="User selection";
	set tipLabels.displayAttribute="Names";
	set tipLabels.fontName="sansserif";
	set tipLabels.fontSize=11;
	set tipLabels.fontStyle=0;
	set tipLabels.isShown=true;
	set tipLabels.significantDigits=4;
	set trees.order=false;
	set trees.orderType="increasing";
	set trees.rooting=true;
	set trees.rootingType="User Selection";
	set trees.transform=false;
	set trees.transformType="cladogram";
end;
