# Supplementary material for: 2-For-1 offer: Bradysia polonica (Lengersdorf, 1929) and Bradysia spinidensa Hondru, 1968, stat. res. (Diptera, Sciaridae)
Source: Biodivers Data J. 2025 Dec 26;13:e171689. doi: 10.3897/BDJ.13.e171689 (PMC12759569; doi:10.3897/BDJ.13.e171689)
Supplement: Supplementary material 3 — Supplementary Table 1 [file bdj-13-e171689-s003.xlsx]

## Sheet: Sheet1
Specimen	Spine pattern		L/mB Index
	Claw-like spines	hyaline spines
GBOL-224102203	A/B+C	1+2-7	1.94
	A+B/C+D	1+2-6	2.00
GBOL-224102255	A/B+C+D	1+2-10
	A+B/C+D+E	1+2-9
SMNS_DIP_011311	A/B+C+D	1+2-7	1.89
	A/B+C+D	1+2-7	1.89
SMNS_DIP_011337	A+B/C+D	1+2-7	1.83
	A+B/C+D	1+2-7	1.83
SMNS_DIP_011342	A/B+C	1+2-6	2.00
	A+B/C+D	1+2-7	2.00
SMNS_DIP_011343	A/B+C+D	1+2-8	2.12
	A/B+C	1+2-7	2.12
SMNS_DIP_011349	A+B/C+D	1+2-6	2.06
	A/B+C+D	1+2-6	2.06
SMNS_DIP_011350	A/B+C	1+2-6	1.94
	A/B+C+D	1+2-6	1.94
SMNS_DIP_011380	A+B/C+D	1+2-6	2.13
	A+B/C+D	1+2-7	2.13
SMNS_DIP_011383	A/B+C+D	1+2-7	1.88
	A+B/C+D	1+2-8	1.88
SMNS_DIP_011393	A/B+C	1+2-8	1.94
	A/B+C	1+2-8	1.94
SMNS_DIP_011398	A/B+C+D	1+2-8	1.83
	A/B+C+D	1+2-8	1.83
SMNS_DIP_011426	A/B+C+D	1+2-7	2.12
	A/B+C	1+2-6	2.12
SMNS_DIP_011427	A+B/C+D	1+2-7	1.89
	A/B+C	1*2-7	1.89
SMNS_DIP_011431	A+B/C+D	1+2-6	2.06
	A/B+C	1+2-6	2.06
SMNS_DIP_011435	A+B/C+D+E	1+2-9	2.06
	A+B+C/D+E+F+G	1+2-8	2.06
SMNS_DIP_011455	A/B+C	1+2-7	2.00
	A+B/C+D+E	1+2-7	2.00
SMNS_DIP_022365	A/B+C	1+2-7
	A/B+C	1+2-8
SMNS_DIP_022379	A+B/C+D	1+2-8	2.00
SMNS_DIP_022383	A/B+C	1+2-9	1.88
	A/B+C+D	1+2-7
	A+B/C+D+E	1+2-8
SMNS_DIP_022583	A+B/C+D	1+2-6
SMNS_DIP_022620	A+B/C+D	1+2-7
	A+B/C+D	1+2-7
SMNS_DIP_022669	A+B/C+D	1+2-7
SMNS_DIP_023326	A+B/C+D+E	1+2-6
SMNS_DIP_023332	A+B/C+D	1+2-6
	A+B/C+D	1+2-8
SMNS_DIP_024446	A/B+C	1+2-8
SMNS_DIP_024499	A+B/C+D	1+2-7
ZFMK-TIS-2531984	A/B+C	1+2-6	2.05
	A+B/C+D	1+2-6
ZFMK-TIS-2605572	A+B/C+D+E	1+2-8
	A/B+C	1+2-8
ZFMK-TIS-2605573	A/B+C	1+2-6
	A/B+C	1+2-8
ZFMK-TIS-2605577	A+B/C+D+E	1+2-7
ZFMK-TIS-2605610	A/B+C	1+2-8	2.00
	A+B/C+D+E	1+2-8
