# Supplementary material for: 2-For-1 offer: Bradysia polonica (Lengersdorf, 1929) and Bradysia spinidensa Hondru, 1968, stat. res. (Diptera, Sciaridae)
Source: Biodivers Data J. 2025 Dec 26;13:e171689. doi: 10.3897/BDJ.13.e171689 (PMC12759569; doi:10.3897/BDJ.13.e171689)
Supplement: Supplementary material 4 — Supplementary Table 2 [file bdj-13-e171689-s004.xlsx]

## Sheet: Sheet1
Specimen	Spine pattern		L/mB Index
	Claw-like spines	hyaline spines
SMNS_DIP_022418	A/B+C	1+2-4	-
SMNS_DIP_022646	A/B+C	1+2-5	2.40
SMNS_DIP_029186	A/B+C	1+2-5	2.16
SMNS_DIP_029207	A/B+C	1+2-4	-
ZFMK-TIS-2583290	A+B/C	1+2-5	-
ZFMK-TIS-2583313	A/B+C	1+2-5	2.5
